# Supplementary material for: Elevated α-1,2-mannosidase MAN1C1 in glioma stem cells and its implications for immunological changes and prognosis in glioma patients
Source: Sci Rep. 2024 Sep 27;14:22159. doi: 10.1038/s41598-024-72901-2 (PMC11436702; doi:10.1038/s41598-024-72901-2)
Supplement: Supplementary file 1 — Supplementary Material 1 [file 41598_2024_72901_MOESM1_ESM.xlsx]

## Sheet: Supplementary Table 1
Supplementary Table 1. List of candidate N-glycosylation-related genes analyzed in this study.
Category	Genes
N-acetylgalactosaminyltransferases	GALNT1
	GALNT10
	GALNT11
	GALNT12
	GALNT14
	GALNT2
	GALNT3
	GALNT6
	GALNT7
	GALNT8
N-acetylglucosaminyltransferases	B3GNT2
	B3GNT3
	B3GNT4
	GCNT1
	GCNT2
	GCNT3
	GCNT4
	MGAT1
	MGAT2
	MGAT3
	MGAT4A
	MGAT4B
	MGAT4C
	MGAT5
	OGT
	POMGNT1
Galactosyltransferases	B4GALT1
	B4GALT2
	B4GALT3
	B4GALT4
	B4GALT5
	B4GALT6
	C1GALT1
	B3GALT1
	B3GALT2
	B3GALT5
Glucosyltransferases	UGGT1
	UGGT2
Mannosidases	EDEM1
	EDEM2
	EDEM3
	MAN1A1
	MAN1A2
	MAN1B1
	MAN1C1
	MAN2A1
	MAN2A2
	MAN2B1
	MANBA
Mannosyltransferases	POMT1
	POMT2
Galactosidases, glucosidases, hexosaminidases	GANAB
	GLB1
	HEXA
	HEXB
	MOGS
	PRKCSH
Fucosidases, fucosyltransferases	FUCA1
	POFUT1
	POFUT2
	FUT1
	FUT2
	FUT3
	FUT4
	FUT5
	FUT6
	FUT7
	FUT8
	FUT9
Sialidases	NEU1
	NEU2
	NEU3
Sialyltransferases	ST3GAL1
	ST3GAL2
	ST3GAL5
	ST3GAL6
	ST6GAL1
	ST6GALNAC2
	ST6GALNAC5
	ST8SIA2
	ST8SIA3
	ST8SIA4
Components of mannose-6-phosphate synthesis and catabolism	GNPTAB
	NAGPA
Genes involved in polymerization, depolymerization, and modification of heparan sulfate chains	EXT1
	EXT2
	HPSE
	NDST1
Other genes affecting biosynthesis, cleavage, or attachment of glycosylation products	AGA
	C1GALT1C1
	MGEA5
	PIGA
	GPAA1
Genes affecting trafficking of glycoproteins from ER and Golgi apparatus, and/or Golgi architecture and functioning	GOLM1
	GOLPH3
	COPA
	KDELR1
	KDELR2
	KDELR3
Mucin superfamily members	MUC1
	MUC2
	MUC4
	MUC16
Syndecans	SDC1
	SDC4
Glypicans	GPC1
	GPC3
Siglecs	SIGLEC1
	SIGLEC5
	SIGLEC6
	SIGLEC7
	SIGLEC8
	SIGLEC9
	SIGLEC15
Selectins	SELE
	SELL
	SELP
Selectin ligand carriers	SELPLG
	GLG1
	PODXL
Galectins	LGALS1
	LGALS3
Cadherins	CDH1
	CDH2
Matrix metalloproteinases	MMP2
	MMP9
	MMP14
Additional genes encoding glycosylation targets, components interacting with glycosylation, and components of cancer pathways that regulate or to are affected by glycosylation	HMMR
	NRP1
	ICAM1
	VIM
	IGFBP3
	TIMP1
	SRC
	HRAS
	FES
	HIF1A
	TP53
	VHL
	IHH
	EPHB1
	CD24
	CD44
	TNFRSF25
	EGFR
	IGF1R
	ERBB2
	ERBB3
	VEGFA
	FLT1
	KDR
	FLT4
	FLT3
	FGF2
	FGF18
	FGF23
	HGF
	PDGFA
	PDGFB
	EGF
	TGFB1
	TNF
	IL8
	HBEGF
	SULF1
	BSG
	HPX
	MYC
	KIT
	PTEN
	AKT1
	AKT2
	PIK3CA
	MTOR
	TSC1
	TSC2
	PDK1
	RPS6
	EIF4E

## Sheet: Supplementary Table 2
Supplementary Table 2. Primers used in this study
Primers	5'-3'
MAN1C1-F	CAGCATCTTGGCGGAGTTTGGA
MAN1C1-R	GGCTTTTCGATCTTCCTGAGGAC
h18S-F	CAGCCACCCGAGATTGAGCA
h18S-R	TAGTAGCGACGGGCGGTGTG

## Sheet: Supplementary Table 3
Supplementary Table 3. Immunomodulators, chemokines, and cancer-immunity cycle genes correlated with MAN1C1 expression in glioma.
Gene	Correlation	pvalue
ADORA2A	-0.19026	7.15078e-07
ANXA1	0.672448	3.12817e-89
ARG1	0.213549	2.43895e-08
ARG2	0.376389	6.08393e-24
B2M	0.503768	2.43396e-44
BIRC5	0.187944	9.79167e-07
BTLA	0.33579	4.27822e-19
BTNL2	0.0764788	0.048005
C10orf54	0.241013	2.69333e-10
CADM1	0.126617	0.00103058
CALR	0.419693	6.31736e-30
CCL1	-0.212823	2.72602e-08
CCL11	0.0844553	0.0289432
CCL13	0.192961	4.93183e-07
CCL14	0.100586	0.00923066
CCL15	0.116505	0.00254405
CCL17	0.175195	5.15783e-06
CCL18	0.148753	0.000112549
CCL2	0.551013	2.17424e-54
CCL20	0.536088	4.84171e-51
CCL22	0.264746	3.417e-12
CCL23	0.2475	8.53425e-11
CCL24	-0.103653	0.00729177
CCL25	0.0894505	0.0206702
CCL26	0.271172	9.68889e-13
CCL27	0.269462	1.35926e-12
CCL28	0.211314	3.43159e-08
CCL5	0.502417	4.47705e-44
CCL7	0.431682	9.61256e-32
CCL8	0.344717	4.21739e-20
CCR1	0.572292	1.82895e-59
CCR10	0.263066	4.72397e-12
CCR2	0.528727	1.88506e-49
CCR3	0.454773	1.86318e-35
CCR4	0.434088	4.06638e-32
CCR5	0.631163	1.24708e-75
CCR6	0.228845	2.12892e-09
CCR7	0.37745	4.44508e-24
CCR8	0.249843	5.58937e-11
CCR9	0.238989	3.829e-10
CD160	-0.243584	1.71453e-10
CD2	0.521545	6.16045e-48
CD226	0.546301	2.58446e-53
CD244	0.453972	2.53417e-35
CD247	0.453342	3.22633e-35
CD27	0.200763	1.63713e-07
CD274	0.571356	3.11478e-59
CD276	0.500597	1.01368e-43
CD28	0.414479	3.70281e-29
CD3D	0.505114	1.3224e-44
CD3E	0.500879	8.93417e-44
CD3G	0.455434	1.44447e-35
CD40	0.584795	1.2681e-62
CD40LG	0.43353	4.9678e-32
CD48	0.447986	2.46125e-34
CD58	0.626701	2.77888e-74
CD70	0.429761	1.90082e-31
CD80	0.43823	9.09432e-33
CD86	0.556051	1.47482e-55
CD96	0.542199	2.15994e-52
CRTAM	0.483149	1.99981e-40
CSF1	0.378287	3.46791e-24
CSF1R	0.452381	4.65744e-35
CTLA4	0.375394	8.155e-24
CX3CL1	-0.0885122	0.0220454
CX3CR1	0.390467	8.61433e-26
CXCL1	0.204627	9.32642e-08
CXCL10	0.489882	1.12674e-41
CXCL11	0.447054	3.49207e-34
CXCL12	0.160838	2.92107e-05
CXCL14	0.400867	3.24152e-27
CXCL16	0.479121	1.08428e-39
CXCL2	0.193046	4.87424e-07
CXCL3	0.260754	7.35131e-12
CXCL5	0.112326	0.00362489
CXCL6	0.384589	5.22669e-25
CXCL9	0.413064	5.95101e-29
CXCR1	0.242724	1.99527e-10
CXCR2	0.480409	6.33034e-40
CXCR3	0.520145	1.20427e-47
CXCR4	0.429126	2.37983e-31
CXCR5	0.293456	9.38916e-15
CXCR6	0.500144	1.24094e-43
DNMT1	-0.101456	0.00863866
EDNRB	-0.0813843	0.0353293
ENTPD1	0.10681	0.00568548
GZMB	0.305885	5.88505e-16
HAVCR1	0.134309	0.000495467
HAVCR2	0.575566	2.80591e-60
HLA.A	0.467259	1.38337e-37
HLA.B	0.514838	1.48457e-46
HLA.C	0.476703	2.95855e-39
HLA.DMA	0.599158	1.99677e-66
HLA.DMB	0.605381	3.91047e-68
HLA.DOA	0.586099	5.82924e-63
HLA.DOB	0.421979	2.8806e-30
HLA.DPA1	0.567336	3.00087e-58
HLA.DPB1	0.543379	1.17635e-52
HLA.DQA1	0.487398	3.28137e-41
HLA.DQA2	0.38022	1.94916e-24
HLA.DQB1	0.47197	2.06299e-38
HLA.DRA	0.589814	6.25043e-64
HLA.DRB1	0.568602	1.47567e-58
HLA.E	0.575919	2.28947e-60
HLA.F	0.420461	4.85569e-30
HLA.G	0.128075	0.000899702
HMGB1	-0.200696	1.65299e-07
HSP90AA1	0.0906565	0.0190128
HSP90AB1	-0.38735	2.2514e-25
HSP90B1	0.372866	1.7096e-23
HSPA12A	-0.274304	5.17726e-13
HSPA12B	-0.224414	4.3938e-09
HSPA13	-0.145935	0.000151961
HSPA14	-0.265691	2.84487e-12
HSPA1A	0.157098	4.48228e-05
HSPA1B	0.313629	9.78516e-17
HSPA2	0.129447	0.0007907
HSPA4	0.340188	1.37899e-19
HSPA5	0.521762	5.55298e-48
HSPA6	0.523867	2.01395e-48
HSPA7	0.59846	3.0876e-66
HSPA9	-0.185601	1.3405e-06
ICAM1	0.62468	1.11455e-73
ICOS	0.446576	4.17749e-34
ICOSLG	0.540791	4.4476e-52
IDO1	0.431194	1.14353e-31
IFNA10	0.102108	0.00821778
IFNA14	0.0835245	0.030765
IFNA21	-0.0966857	0.0123506
IFNA4	0.105802	0.00616002
IFNA7	0.0844395	0.0289734
IFNB1	0.235594	6.85964e-10
IFNE	0.110756	0.00412839
IFNG	0.230978	1.49397e-09
IL10	0.536893	3.22601e-51
IL10RB	0.417577	1.29958e-29
IL12A	-0.127805	0.000922672
IL12B	0.104067	0.00706057
IL13	-0.0861197	0.0259163
IL1A	0.524101	1.79845e-48
IL1B	0.362441	3.37939e-22
IL2	0.0877773	0.0231771
IL2RA	0.439606	5.50669e-33
IL4	0.0875897	0.023474
IL6	0.501857	5.75894e-44
IL6R	0.371474	2.56264e-23
IL8	0.373865	1.2772e-23
IRF5	0.515126	1.29673e-46
ITGB2	0.611318	8.45409e-70
KIR2DL3	0.107979	0.00517649
KLF2	-0.0872555	0.024011
KLRK1	-0.409066	2.24727e-28
LAG3	0.115521	0.00276791
LAIR1	0.614902	8.0304e-71
LGALS9	0.503172	3.18631e-44
MDM2	0.119148	0.00202182
MICA	0.527969	2.7344e-49
MICB	0.531369	5.11623e-50
NOS1	-0.144937	0.000168781
NOS2	0.123422	0.00138108
NOS3	0.229002	2.07456e-09
PDCD1	0.392352	4.79546e-26
PDCD1LG2	0.645895	3.05056e-80
PDIA3	0.44592	5.33916e-34
PRF1	0.470066	4.46859e-38
PVR	0.415908	2.28775e-29
PVRL2	0.517497	4.24089e-47
PVRL3	-0.0952622	0.0137029
RAET1G	0.138884	0.000314558
SLAMF1	0.513123	3.31179e-46
SLAMF6	0.516991	5.38826e-47
SLAMF7	0.344844	4.07765e-20
SLAMF8	0.485794	6.51105e-41
SLAMF9	0.370884	3.04073e-23
SMC3	-0.515677	1.00105e-46
STAT1	0.420926	4.14007e-30
TAP1	0.338076	2.38026e-19
TAP2	0.2325	1.15783e-09
TAPBP	0.392976	3.94689e-26
TGFB1	0.535271	7.29974e-51
TGFBR1	0.376598	5.7204e-24
TIGIT	0.0990776	0.0103425
TIMD4	0.378382	3.37126e-24
TLR1	0.584363	1.63901e-62
TLR10	0.45176	5.90117e-35
TLR2	0.563754	2.20249e-57
TLR3	0.499403	1.72754e-43
TLR4	0.139808	0.000286519
TLR5	0.488387	2.14651e-41
TLR6	0.484537	1.11093e-40
TLR7	0.508655	2.62163e-45
TLR8	0.556536	1.13518e-55
TLR9	0.22726	2.76382e-09
TMEM173	0.523421	2.49829e-48
TNF	0.152563	7.43638e-05
TNFRSF13C	-0.20985	4.28336e-08
TNFRSF14	0.575527	2.86959e-60
TNFRSF18	0.381337	1.39484e-24
TNFRSF25	0.226988	2.88951e-09
TNFRSF4	0.294558	7.38445e-15
TNFRSF8	0.352509	5.24511e-21
TNFRSF9	0.279418	1.82892e-13
TNFSF13	0.583818	2.2637e-62
TNFSF13B	0.400023	4.24845e-27
TNFSF14	0.623967	1.81482e-73
TNFSF15	0.326946	3.94577e-18
TNFSF4	0.36996	3.97108e-23
TNFSF8	0.541197	3.61229e-52
TNFSF9	0.0986395	0.0106869
ULBP1	0.369742	4.22886e-23
VEGFA	0.364206	2.05427e-22
VTCN1	-0.273256	6.3903e-13
XCL1	0.437281	1.28421e-32
XCL2	0.401621	2.54421e-27
XCR1	0.212384	2.91517e-08

## Sheet: Supplementary Table 4
Supplementary Table 4. Prognostic significance of correlated genes in the TCGA dataset.
Gene	beta	HR (95% CI for HR)	wald.test	p.value
ADORA2A	-0.38	0.69 (0.54-0.86)	10	0.0014
ANXA1	0.44	1.6 (1.5-1.7)	200	9.6e-46
ARG1	0.26	1.3 (1.2-1.4)	31	2.3e-08
ARG2	0.46	1.6 (1.3-1.9)	23	1.3e-06
B2M	0.74	2.1 (1.8-2.4)	130	4.3e-30
BIRC5	0.4	1.5 (1.4-1.6)	150	3.9e-35
BTLA	0.13	1.1 (1-1.3)	5	0.025
BTNL2	0.17	1.2 (1.1-1.3)	8.6	0.0033
C10orf54	-0.17	0.84 (0.73-0.97)	5.3	0.021
CADM1	0.57	1.8 (1.4-2.2)	26	3.5e-07
CALR	1.4	4.1 (3.3-5.1)	170	5.3e-38
CCL11	0.23	1.3 (1.1-1.4)	18	1.9e-05
CCL13	0.27	1.3 (1.2-1.4)	47	6.2e-12
CCL15	0.3	1.3 (1.2-1.6)	16	6.4e-05
CCL17	0.16	1.2 (1.1-1.3)	11	0.0012
CCL18	0.12	1.1 (1.1-1.2)	29	7.2e-08
CCL2	0.27	1.3 (1.2-1.4)	73	1.4e-17
CCL20	0.31	1.4 (1.3-1.4)	130	3.5e-30
CCL22	0.16	1.2 (1.1-1.3)	9.4	0.0021
CCL23	0.43	1.5 (1.4-1.7)	73	1.5e-17
CCL25	0.19	1.2 (1.1-1.3)	18	2.6e-05
CCL26	0.3	1.4 (1.2-1.5)	53	3.5e-13
CCL27	0.55	1.7 (1.6-1.9)	130	2.2e-29
CCL5	0.38	1.5 (1.4-1.6)	95	2.1e-22
CCL7	0.32	1.4 (1.3-1.5)	110	1.5e-25
CCL8	0.16	1.2 (1.1-1.2)	31	3.2e-08
CCR1	0.37	1.5 (1.3-1.6)	51	1e-12
CCR10	0.58	1.8 (1.5-2)	65	7.6e-16
CCR2	0.33	1.4 (1.3-1.5)	97	8.9e-23
CCR3	0.5	1.6 (1.5-1.9)	65	5.9e-16
CCR4	0.46	1.6 (1.5-1.7)	120	6.9e-28
CCR5	0.45	1.6 (1.4-1.7)	110	1e-25
CCR6	0.46	1.6 (1.4-1.8)	37	1.3e-09
CCR7	0.42	1.5 (1.4-1.6)	91	1.4e-21
CCR8	0.6	1.8 (1.6-2.1)	72	2.2e-17
CD160	-0.47	0.63 (0.54-0.73)	37	1.2e-09
CD2	0.35	1.4 (1.3-1.5)	110	1.5e-26
CD226	0.43	1.5 (1.4-1.7)	75	4.3e-18
CD244	0.33	1.4 (1.3-1.5)	48	4.6e-12
CD247	0.56	1.7 (1.6-1.9)	110	5.5e-25
CD27	0.38	1.5 (1.3-1.7)	30	5e-08
CD274	0.49	1.6 (1.5-1.8)	120	4.5e-28
CD276	1.1	2.9 (2.5-3.4)	210	2.2e-48
CD28	0.36	1.4 (1.3-1.6)	72	2.6e-17
CD3D	0.32	1.4 (1.3-1.5)	110	7.2e-26
CD3E	0.34	1.4 (1.3-1.5)	93	4.7e-22
CD3G	0.42	1.5 (1.4-1.6)	98	4.8e-23
CD40	0.69	2 (1.8-2.3)	110	9.3e-27
CD40LG	0.4	1.5 (1.4-1.6)	77	1.3e-18
CD48	0.37	1.5 (1.4-1.5)	120	5.7e-28
CD58	0.74	2.1 (1.9-2.3)	260	6.3e-58
CD70	0.3	1.4 (1.3-1.4)	170	8.8e-39
CD80	0.43	1.5 (1.4-1.6)	130	6.2e-30
CD86	0.41	1.5 (1.4-1.7)	54	2.3e-13
CD96	0.39	1.5 (1.4-1.6)	100	1.1e-23
CRTAM	0.36	1.4 (1.3-1.6)	82	1.2e-19
CTLA4	0.28	1.3 (1.2-1.4)	42	9e-11
CX3CL1	-0.75	0.47 (0.4-0.56)	70	5.4e-17
CXCL1	0.18	1.2 (1.1-1.3)	39	5.4e-10
CXCL10	0.29	1.3 (1.3-1.4)	160	1.1e-35
CXCL11	0.3	1.3 (1.3-1.4)	130	5.3e-30
CXCL12	-0.24	0.78 (0.68-0.9)	12	0.00051
CXCL14	0.21	1.2 (1.2-1.3)	51	1.1e-12
CXCL16	0.69	2 (1.7-2.4)	61	4.7e-15
CXCL3	0.14	1.2 (1.1-1.2)	17	3.4e-05
CXCL6	0.21	1.2 (1.2-1.3)	54	2.2e-13
CXCL9	0.27	1.3 (1.2-1.4)	100	1e-23
CXCR1	0.2	1.2 (1.1-1.3)	32	1.4e-08
CXCR2	0.43	1.5 (1.4-1.7)	94	2.6e-22
CXCR3	0.38	1.5 (1.4-1.6)	110	8.1e-25
CXCR4	0.53	1.7 (1.5-1.9)	100	6.4e-24
CXCR5	0.36	1.4 (1.3-1.6)	34	6.2e-09
CXCR6	0.37	1.4 (1.3-1.6)	110	1.4e-25
DNMT1	0.42	1.5 (1.2-1.9)	12	0.00047
EDNRB	-0.25	0.78 (0.71-0.85)	29	6.7e-08
GZMB	0.3	1.3 (1.2-1.5)	58	2.7e-14
HAVCR2	0.47	1.6 (1.4-1.8)	68	2e-16
HLA.A	0.63	1.9 (1.7-2.1)	110	1.6e-25
HLA.B	0.57	1.8 (1.6-2)	110	1.2e-26
HLA.C	0.59	1.8 (1.6-2)	110	2.7e-25
HLA.DMA	0.49	1.6 (1.5-1.8)	91	1.2e-21
HLA.DMB	0.49	1.6 (1.5-1.8)	110	2.1e-26
HLA.DOA	0.35	1.4 (1.3-1.5)	79	7e-19
HLA.DOB	0.31	1.4 (1.3-1.5)	59	1.8e-14
HLA.DPA1	0.42	1.5 (1.4-1.6)	100	1.8e-24
HLA.DPB1	0.39	1.5 (1.4-1.6)	89	5.1e-21
HLA.DQA1	0.28	1.3 (1.2-1.4)	78	1.3e-18
HLA.DQA2	0.21	1.2 (1.2-1.3)	57	4.3e-14
HLA.DQB1	0.26	1.3 (1.2-1.4)	59	2e-14
HLA.DRA	0.42	1.5 (1.4-1.6)	120	3.1e-27
HLA.DRB1	0.34	1.4 (1.3-1.5)	76	2.3e-18
HLA.E	0.66	1.9 (1.6-2.3)	68	1.6e-16
HLA.F	0.49	1.6 (1.4-1.8)	63	1.9e-15
HSP90AB1	-1.3	0.28 (0.2-0.39)	59	1.4e-14
HSP90B1	1.3	3.6 (2.7-4.7)	86	1.8e-20
HSPA12A	-0.46	0.63 (0.57-0.7)	82	1.2e-19
HSPA12B	-0.39	0.68 (0.57-0.8)	22	3.3e-06
HSPA14	-0.73	0.48 (0.35-0.66)	21	3.6e-06
HSPA1B	0.15	1.2 (1.1-1.3)	12	0.00057
HSPA2	-0.087	0.92 (0.84-1)	3.9	0.049
HSPA4	1.1	3 (2-4.4)	30	5.3e-08
HSPA5	1.2	3.2 (2.7-3.9)	140	5.2e-32
HSPA6	0.28	1.3 (1.3-1.4)	110	1e-25
HSPA7	0.37	1.4 (1.4-1.5)	140	7e-32
HSPA9	-0.72	0.48 (0.34-0.69)	16	6.7e-05
ICAM1	0.4	1.5 (1.4-1.6)	100	4.2e-24
ICOS	0.42	1.5 (1.4-1.6)	120	6.1e-27
ICOSLG	0.43	1.5 (1.4-1.7)	47	5.6e-12
IDO1	0.24	1.3 (1.2-1.3)	110	1.3e-26
IFNA21	-0.32	0.73 (0.61-0.87)	12	0.00059
IFNA4	0.59	1.8 (1.2-2.8)	7.2	0.0072
IFNB1	0.7	2 (1.7-2.4)	68	1.7e-16
IFNG	0.41	1.5 (1.3-1.7)	45	2.4e-11
IL10	0.36	1.4 (1.3-1.5)	95	1.6e-22
IL10RB	1.2	3.5 (2.9-4.2)	170	2.8e-38
IL12A	-0.12	0.88 (0.79-0.99)	4.6	0.032
IL12B	0.32	1.4 (1.2-1.6)	16	6.7e-05
IL1A	0.28	1.3 (1.2-1.4)	55	1.5e-13
IL1B	0.12	1.1 (1.1-1.2)	17	3.5e-05
IL2	0.76	2.1 (1.3-3.5)	9.2	0.0024
IL2RA	0.26	1.3 (1.2-1.4)	130	5e-30
IL4	0.53	1.7 (1.4-2.1)	23	1.6e-06
IL6	0.21	1.2 (1.2-1.3)	72	2e-17
IL8	0.22	1.2 (1.2-1.3)	110	6.4e-25
IRF5	0.39	1.5 (1.3-1.7)	33	7.3e-09
ITGB2	0.44	1.6 (1.4-1.7)	66	5.4e-16
KLF2	-0.17	0.84 (0.72-0.99)	4.4	0.037
KLRK1	-0.32	0.72 (0.68-0.77)	89	4.4e-21
LAG3	0.22	1.2 (1.1-1.4)	20	7.8e-06
LAIR1	0.48	1.6 (1.5-1.8)	79	7.9e-19
LGALS9	0.46	1.6 (1.4-1.8)	56	6.4e-14
MDM2	0.45	1.6 (1.4-1.7)	110	9.3e-26
MICA	0.6	1.8 (1.6-2.1)	89	4.9e-21
MICB	0.54	1.7 (1.6-1.9)	120	1.9e-27
NOS1	-0.23	0.8 (0.75-0.84)	57	4.6e-14
NOS2	0.19	1.2 (1.1-1.3)	38	8.1e-10
NOS3	0.25	1.3 (1.1-1.5)	13	0.00026
PDCD1	0.33	1.4 (1.3-1.5)	75	4.5e-18
PDCD1LG2	0.49	1.6 (1.5-1.8)	140	2.7e-33
PDIA3	1.1	3.1 (2.4-4)	70	5.4e-17
PRF1	0.34	1.4 (1.3-1.5)	97	6.1e-23
PVR	0.89	2.4 (2-3)	68	1.4e-16
PVRL2	1.1	2.9 (2.5-3.5)	150	2.2e-34
PVRL3	-0.31	0.73 (0.65-0.82)	28	1.4e-07
RAET1G	0.23	1.3 (1.1-1.4)	11	0.0008
SLAMF1	0.43	1.5 (1.4-1.7)	110	3.6e-26
SLAMF6	0.44	1.5 (1.4-1.7)	110	1.6e-26
SLAMF7	0.26	1.3 (1.2-1.4)	62	3e-15
SLAMF8	0.46	1.6 (1.5-1.7)	130	7.7e-30
SLAMF9	0.35	1.4 (1.3-1.5)	150	1.5e-35
SMC3	-0.95	0.39 (0.33-0.45)	160	9e-37
STAT1	0.59	1.8 (1.6-2)	99	2.4e-23
TAP1	0.61	1.8 (1.6-2.1)	110	2.6e-25
TAP2	0.48	1.6 (1.3-2)	24	1.1e-06
TAPBP	0.72	2 (1.6-2.6)	36	1.7e-09
TGFB1	0.62	1.9 (1.6-2.1)	68	2e-16
TGFBR1	0.83	2.3 (1.9-2.7)	82	1.6e-19
TIMD4	0.2	1.2 (1.1-1.3)	28	1.5e-07
TLR1	0.47	1.6 (1.4-1.8)	72	2.4e-17
TLR10	0.22	1.3 (1.1-1.4)	23	1.3e-06
TLR2	0.4	1.5 (1.4-1.6)	68	1.7e-16
TLR3	0.5	1.7 (1.5-1.9)	68	1.9e-16
TLR4	-0.13	0.88 (0.78-0.98)	5.7	0.017
TLR5	0.23	1.3 (1.1-1.4)	18	2.9e-05
TLR6	0.23	1.3 (1.1-1.4)	18	2.1e-05
TLR7	0.23	1.3 (1.1-1.4)	21	3.7e-06
TLR8	0.35	1.4 (1.3-1.5)	81	2.3e-19
TMEM173	0.52	1.7 (1.5-2)	49	2.2e-12
TNFRSF13C	-0.31	0.73 (0.66-0.8)	40	2e-10
TNFRSF14	0.81	2.2 (2-2.5)	170	1.4e-38
TNFRSF18	0.35	1.4 (1.3-1.5)	66	4e-16
TNFRSF25	0.1	1.1 (1-1.2)	4.6	0.031
TNFRSF4	0.42	1.5 (1.4-1.6)	100	1.2e-23
TNFRSF9	0.3	1.4 (1.2-1.5)	40	2.8e-10
TNFSF13	0.65	1.9 (1.6-2.3)	65	9e-16
TNFSF13B	0.26	1.3 (1.2-1.4)	53	3e-13
TNFSF14	0.43	1.5 (1.4-1.6)	180	2.3e-40
TNFSF15	0.24	1.3 (1.1-1.4)	15	0.0001
TNFSF4	0.62	1.9 (1.6-2.1)	67	3.1e-16
TNFSF8	0.4	1.5 (1.4-1.7)	61	5.9e-15
ULBP1	0.38	1.5 (1.4-1.6)	140	6.8e-32
VEGFA	0.45	1.6 (1.5-1.7)	200	1.4e-44
VTCN1	-0.3	0.74 (0.67-0.82)	37	1.1e-09
XCL1	0.48	1.6 (1.5-1.8)	90	3e-21
XCL2	0.4	1.5 (1.4-1.6)	71	4.2e-17
XCR1	0.35	1.4 (1.2-1.6)	25	7.2e-07

## Sheet: Supplementary Table 5
Supplementary Table 5. Genes and their coefficients used to develop the immune-prognostic score.
Genes	Coefficient
ANXA1	0.0612671
BIRC5	0.135972
CADM1	0.008794
CCL27	0.0680013
CCR6	0.0386223
CCR8	0.0301782
CD274	0.0966256
CD276	0.121743
CD58	0.165114
CD70	0.0401032
CX3CL1	-0.0413402
CXCL12	-0.0826026
HSPA14	-0.0341191
KLRK1	-0.0105237
MDM2	0.0576906
TNFRSF14	0.0438435
TNFSF14	0.0491984
ULBP1	0.0596765
VEGFA	0.000480457
